# Supplementary material for: Unravelling the Interaction of Piperlongumine with the Nucleotide-Binding Domain of HSP70: A Spectroscopic and In Silico Study
Source: Pharmaceuticals (Basel). 2021 Dec 13;14(12):1298. doi: 10.3390/ph14121298 (PMC8703466; doi:10.3390/ph14121298)
Supplement: Supplementary file 1 [file pharmaceuticals-14-01298-s001.zip]

Archive with 1 entries (1 files):
- pharmaceuticals-1473599-supplementary.pdf
